# Supplementary material for: Associations of Food Insecurity with Dietary Inflammatory Potential and Risk of Low Muscle Strength
Source: Nutrients. 2023 Feb 23;15(5):1120. doi: 10.3390/nu15051120 (PMC10005676; doi:10.3390/nu15051120)
Supplement: Supplementary file 1 [file nutrients-15-01120-s001.zip]

Archive with 1 entries (1 files):
- nutrients-2226739-supplementary.pdf
